# Supplementary material for: Adenosine 2B Receptor Signaling Impairs Vaccine-Mediated Protection Against Pneumococcal Infection in Young Hosts by Blunting Neutrophil Killing of Antibody-Opsonized Bacteria
Source: Vaccines (Basel). 2025 Apr 15;13(4):414. doi: 10.3390/vaccines13040414 (PMC12031446; doi:10.3390/vaccines13040414)
Supplement: Supplementary file 1 [file vaccines-13-00414-s001.zip]

Archive with 1 entries (1 files):
- vaccines-3564844-supplementary.pdf
